# Supplementary material for: HIV Integration Targeting: A Pathway Involving Transportin-3 and the Nuclear Pore Protein RanBP2
Source: PLoS Pathog. 2011 Mar 10;7(3):e1001313. doi: 10.1371/journal.ppat.1001313 (PMC3053352; doi:10.1371/journal.ppat.1001313)
Supplement: Figure S5 — Effects of Transportin-3 and RanBP2 depletion on integration near multiple chromosomal features: interactive heat map. Data was analyzed and is displayed as described in Figure 2 and Text S1. To view, download and open zip file, and follow instructions in the included ReadMe.txt document. (0.21 MB ZIP) [file ppat.1001313.s005.zip]

Archive with 38 entries (38 files):
- RANBP2andTNPO3_knockdownIntsites_Pooled-Genomic_HeatMap/H50.svg
- RANBP2andTNPO3_knockdownIntsites_Pooled-Genomic_HeatMap/ReadMe.txt
- RANBP2andTNPO3_knockdownIntsites_Pooled-Genomic_HeatMap/col.1.svg
- RANBP2andTNPO3_knockdownIntsites_Pooled-Genomic_HeatMap/col.2.svg
- RANBP2andTNPO3_knockdownIntsites_Pooled-Genomic_HeatMap/col.3.svg
- RANBP2andTNPO3_knockdownIntsites_Pooled-Genomic_HeatMap/col.4.svg
- RANBP2andTNPO3_knockdownIntsites_Pooled-Genomic_HeatMap/col.5.svg
- RANBP2andTNPO3_knockdownIntsites_Pooled-Genomic_HeatMap/main.svg
- RANBP2andTNPO3_knockdownIntsites_Pooled-Genomic_HeatMap/row.1.svg
- RANBP2andTNPO3_knockdownIntsites_Pooled-Genomic_HeatMap/row.10.svg
- RANBP2andTNPO3_knockdownIntsites_Pooled-Genomic_HeatMap/row.11.svg
- RANBP2andTNPO3_knockdownIntsites_Pooled-Genomic_HeatMap/row.12.svg
- RANBP2andTNPO3_knockdownIntsites_Pooled-Genomic_HeatMap/row.13.svg
- RANBP2andTNPO3_knockdownIntsites_Pooled-Genomic_HeatMap/row.14.svg
- RANBP2andTNPO3_knockdownIntsites_Pooled-Genomic_HeatMap/row.15.svg
- RANBP2andTNPO3_knockdownIntsites_Pooled-Genomic_HeatMap/row.16.svg
- RANBP2andTNPO3_knockdownIntsites_Pooled-Genomic_HeatMap/row.17.svg
- RANBP2andTNPO3_knockdownIntsites_Pooled-Genomic_HeatMap/row.18.svg
- RANBP2andTNPO3_knockdownIntsites_Pooled-Genomic_HeatMap/row.19.svg
- RANBP2andTNPO3_knockdownIntsites_Pooled-Genomic_HeatMap/row.2.svg
- RANBP2andTNPO3_knockdownIntsites_Pooled-Genomic_HeatMap/row.20.svg
- RANBP2andTNPO3_knockdownIntsites_Pooled-Genomic_HeatMap/row.21.svg
- RANBP2andTNPO3_knockdownIntsites_Pooled-Genomic_HeatMap/row.22.svg
- RANBP2andTNPO3_knockdownIntsites_Pooled-Genomic_HeatMap/row.23.svg
- RANBP2andTNPO3_knockdownIntsites_Pooled-Genomic_HeatMap/row.24.svg
- RANBP2andTNPO3_knockdownIntsites_Pooled-Genomic_HeatMap/row.25.svg
- RANBP2andTNPO3_knockdownIntsites_Pooled-Genomic_HeatMap/row.26.svg
- RANBP2andTNPO3_knockdownIntsites_Pooled-Genomic_HeatMap/row.27.svg
- RANBP2andTNPO3_knockdownIntsites_Pooled-Genomic_HeatMap/row.28.svg
- RANBP2andTNPO3_knockdownIntsites_Pooled-Genomic_HeatMap/row.29.svg
- RANBP2andTNPO3_knockdownIntsites_Pooled-Genomic_HeatMap/row.3.svg
- RANBP2andTNPO3_knockdownIntsites_Pooled-Genomic_HeatMap/row.30.svg
- RANBP2andTNPO3_knockdownIntsites_Pooled-Genomic_HeatMap/row.4.svg
- RANBP2andTNPO3_knockdownIntsites_Pooled-Genomic_HeatMap/row.5.svg
- RANBP2andTNPO3_knockdownIntsites_Pooled-Genomic_HeatMap/row.6.svg
- RANBP2andTNPO3_knockdownIntsites_Pooled-Genomic_HeatMap/row.7.svg
- RANBP2andTNPO3_knockdownIntsites_Pooled-Genomic_HeatMap/row.8.svg
- RANBP2andTNPO3_knockdownIntsites_Pooled-Genomic_HeatMap/row.9.svg
