# Supplementary material for: HIV Integration Targeting: A Pathway Involving Transportin-3 and the Nuclear Pore Protein RanBP2
Source: PLoS Pathog. 2011 Mar 10;7(3):e1001313. doi: 10.1371/journal.ppat.1001313 (PMC3053352; doi:10.1371/journal.ppat.1001313)
Supplement: Figure S5 — Effects of Transportin-3 and RanBP2 depletion on integration near multiple chromosomal features: interactive heat map. Data was analyzed and is displayed as described in Figure 2 and Text S1. To view, download and open zip file, and follow instructions in the included ReadMe.txt document. (0.21 MB ZIP) [file ppat.1001313.s005.zip › RANBP2andTNPO3_knockdownIntsites_Pooled-Genomic_HeatMap/ReadMe.txt]

How to view the interactive Heat map?

For Mac OS X or Windows
1) Open Firefox web browser
2) Go to File menu and select Open File
3) Navigate to the heat map folder and select the file named "main.svg"

******************************************************************************

Alternatively, you can also right click (Control Click) on "main.svg" directly from the heat map folder and choose Firefox under "Open With" option. 
If Firefox is not present under "Open With" then follow the steps below:

For Mac OS X
1) Right Click on main.svg
2) Go to Open With and select "Other..."
3) On the bottom in Enable: drop down menu, select "All Applications" 
4) Choose Firefox from the list of applications on top
5) Check "Always Open With" (for future browsing of these heat maps)
6) Press Open button

For XP/Vista
1) Right Click on main.svg
2) Select "Open With"
3) Press Browse button on bottom right
4) Navigate to Program File, then under FireFox folder choose Firefox
5) Press Open button
