# Supplementary material for: HIV Integration Targeting: A Pathway Involving Transportin-3 and the Nuclear Pore Protein RanBP2
Source: PLoS Pathog. 2011 Mar 10;7(3):e1001313. doi: 10.1371/journal.ppat.1001313 (PMC3053352; doi:10.1371/journal.ppat.1001313)
Supplement: Figure S8 — Effects of MLV-Gag swap on integration near multiple chromosomal features: interactive heat map. Data was analyzed and is displayed as described in Figure 7c and Text S1. To view, download and open zip file, and follow instructions in the included ReadMe.txt document. (0.29 MB ZIP) [file ppat.1001313.s008.zip]

Archive with 52 entries (52 files):
- Lewinski-HIV-PuroVsGagPuro-Genomic_HeatMap/H50.svg
- Lewinski-HIV-PuroVsGagPuro-Genomic_HeatMap/ReadMe.txt
- Lewinski-HIV-PuroVsGagPuro-Genomic_HeatMap/col.1.svg
- Lewinski-HIV-PuroVsGagPuro-Genomic_HeatMap/col.2.svg
- Lewinski-HIV-PuroVsGagPuro-Genomic_HeatMap/main.svg
- Lewinski-HIV-PuroVsGagPuro-Genomic_HeatMap/row.1.svg
- Lewinski-HIV-PuroVsGagPuro-Genomic_HeatMap/row.10.svg
- Lewinski-HIV-PuroVsGagPuro-Genomic_HeatMap/row.11.svg
- Lewinski-HIV-PuroVsGagPuro-Genomic_HeatMap/row.12.svg
- Lewinski-HIV-PuroVsGagPuro-Genomic_HeatMap/row.13.svg
- Lewinski-HIV-PuroVsGagPuro-Genomic_HeatMap/row.14.svg
- Lewinski-HIV-PuroVsGagPuro-Genomic_HeatMap/row.15.svg
- Lewinski-HIV-PuroVsGagPuro-Genomic_HeatMap/row.16.svg
- Lewinski-HIV-PuroVsGagPuro-Genomic_HeatMap/row.17.svg
- Lewinski-HIV-PuroVsGagPuro-Genomic_HeatMap/row.18.svg
- Lewinski-HIV-PuroVsGagPuro-Genomic_HeatMap/row.19.svg
- Lewinski-HIV-PuroVsGagPuro-Genomic_HeatMap/row.2.svg
- Lewinski-HIV-PuroVsGagPuro-Genomic_HeatMap/row.20.svg
- Lewinski-HIV-PuroVsGagPuro-Genomic_HeatMap/row.21.svg
- Lewinski-HIV-PuroVsGagPuro-Genomic_HeatMap/row.22.svg
- Lewinski-HIV-PuroVsGagPuro-Genomic_HeatMap/row.23.svg
- Lewinski-HIV-PuroVsGagPuro-Genomic_HeatMap/row.24.svg
- Lewinski-HIV-PuroVsGagPuro-Genomic_HeatMap/row.25.svg
- Lewinski-HIV-PuroVsGagPuro-Genomic_HeatMap/row.26.svg
- Lewinski-HIV-PuroVsGagPuro-Genomic_HeatMap/row.27.svg
- Lewinski-HIV-PuroVsGagPuro-Genomic_HeatMap/row.28.svg
- Lewinski-HIV-PuroVsGagPuro-Genomic_HeatMap/row.29.svg
- Lewinski-HIV-PuroVsGagPuro-Genomic_HeatMap/row.3.svg
- Lewinski-HIV-PuroVsGagPuro-Genomic_HeatMap/row.30.svg
- Lewinski-HIV-PuroVsGagPuro-Genomic_HeatMap/row.31.svg
- Lewinski-HIV-PuroVsGagPuro-Genomic_HeatMap/row.32.svg
- Lewinski-HIV-PuroVsGagPuro-Genomic_HeatMap/row.33.svg
- Lewinski-HIV-PuroVsGagPuro-Genomic_HeatMap/row.34.svg
- Lewinski-HIV-PuroVsGagPuro-Genomic_HeatMap/row.35.svg
- Lewinski-HIV-PuroVsGagPuro-Genomic_HeatMap/row.36.svg
- Lewinski-HIV-PuroVsGagPuro-Genomic_HeatMap/row.37.svg
- Lewinski-HIV-PuroVsGagPuro-Genomic_HeatMap/row.38.svg
- Lewinski-HIV-PuroVsGagPuro-Genomic_HeatMap/row.39.svg
- Lewinski-HIV-PuroVsGagPuro-Genomic_HeatMap/row.4.svg
- Lewinski-HIV-PuroVsGagPuro-Genomic_HeatMap/row.40.svg
- Lewinski-HIV-PuroVsGagPuro-Genomic_HeatMap/row.41.svg
- Lewinski-HIV-PuroVsGagPuro-Genomic_HeatMap/row.42.svg
- Lewinski-HIV-PuroVsGagPuro-Genomic_HeatMap/row.43.svg
- Lewinski-HIV-PuroVsGagPuro-Genomic_HeatMap/row.44.svg
- Lewinski-HIV-PuroVsGagPuro-Genomic_HeatMap/row.45.svg
- Lewinski-HIV-PuroVsGagPuro-Genomic_HeatMap/row.46.svg
- Lewinski-HIV-PuroVsGagPuro-Genomic_HeatMap/row.47.svg
- Lewinski-HIV-PuroVsGagPuro-Genomic_HeatMap/row.5.svg
- Lewinski-HIV-PuroVsGagPuro-Genomic_HeatMap/row.6.svg
- Lewinski-HIV-PuroVsGagPuro-Genomic_HeatMap/row.7.svg
- Lewinski-HIV-PuroVsGagPuro-Genomic_HeatMap/row.8.svg
- Lewinski-HIV-PuroVsGagPuro-Genomic_HeatMap/row.9.svg
